# Supplementary material for: Systematic Development and Characterization of Novel, High Drug-Loaded, Photostable, Curcumin Solid Lipid Nanoparticle Hydrogel for Wound Healing
Source: Antioxidants (Basel). 2021 May 5;10(5):725. doi: 10.3390/antiox10050725 (PMC8148018; doi:10.3390/antiox10050725)
Supplement: Supplementary file 1 [file antioxidants-10-00725-s001.zip]

Archive with 1 entries (1 files):
- antioxidants-1187238-supplementary.pdf
